# Supplementary material for: Physiologically Based Pharmacokinetic Modeling of Clobazam and Stiripentol Co-Therapy in Dravet Syndrome
Source: J Pers Med. 2025 Nov 11;15(11):549. doi: 10.3390/jpm15110549 (PMC12653854; doi:10.3390/jpm15110549)
Supplement: Supplementary file 1 [file jpm-15-00549-s001.zip]

Archive with 1 entries (1 files):
- jpm-3931380-supplementary.pdf
